# Supplementary material for: Evaluation Study of xMAP TIER Assay on a Microsphere-Based Platform for Detecting First-Line Anti-Tuberculosis Drug Resistance
Source: Int J Environ Res Public Health. 2022 Dec 19;19(24):17068. doi: 10.3390/ijerph192417068 (PMC9779588; doi:10.3390/ijerph192417068)
Supplement: Supplementary file 1 [file ijerph-19-17068-s001.zip]

Archive with 1 entries (1 files):
- ijerph-2088061-supplementary.xlsx
