# Supplementary material for: Evaluation Study of xMAP TIER Assay on a Microsphere-Based Platform for Detecting First-Line Anti-Tuberculosis Drug Resistance
Source: Int J Environ Res Public Health. 2022 Dec 19;19(24):17068. doi: 10.3390/ijerph192417068 (PMC9779588; doi:10.3390/ijerph192417068)
Supplement: Supplementary file 1 [file ijerph-19-17068-s001.zip › ijerph-2088061-supplementary.xlsx]

## Sheet: Sheet1
sample	xMAP（1 Resistant，2 Susceptible）			Phenotypically DST （1 Resistant，2 Susceptible）						WGS_Clockwork pipeline_mutations ranked in Group 1&2（1 Resistant，2 Susceptible）						TB profiler
	RFP	INH	EMB	EMB	EMB MIC	INH	INH MIC	RFP	RFP MIC	RFP	RFP(mutation)	INH	INH(mutation)	EMB	EMB(mutation)	lineage_coll	rifampicin	isoniazid	ethambutol(WGS)
001	1	1	2	2	0.5	1	1.6	2	0.06	2	0	1	katG_S315T;	2	0	lineage4	-	katG_p.Ser315Thr	-
002	2	1	2	2	2	1	0.25	2	0.12	2	0	1	inhA_C-777T;	2	0	lineage2	-	fabG1_c.-15C>T	-
003	2	1	2	2	0.5	1	0.25	2	0.12	2	0	1	inhA_C-777T;	2	0	lineage2	-	fabG1_c.-15C>T	-
004	2	1	2	2	2	1	0.2	2	0.06	2	0	1	inhA_C-777T;	2	0	lineage4	-	fabG1_c.-15C>T	-
005	2	1	2	2	2	1	4	2	0.12	2	0	1	katG_S315T;	2	0	lineage2	-	katG_p.Ser315Thr	-
006	2	1	2	2	1	1	4	2	0.12	2	0	1	katG_S315N;	2	0	lineage2	-	katG_p.Ser315Asn	-
007	2	1	2	2	1	1	2	2	0.12	2	0	1	katG_S315T;	2	0	lineage2	-	katG_p.Ser315Thr	-
008	2	1	2	2	1	1	2	2	0.12	2	0	1	katG_S315T;	2	0	lineage4	-	katG_p.Ser315Thr	-
009	2	1	2	2	1	1	0.25	2	0.12	2	0	1	inhA_C-777T;	2	0	lineage2	-	fabG1_c.-15C>T	-
010	2	1	2	2	1	1	2	2	0.12	2	0	1	katG_S315T;	2	0	lineage2	-	katG_p.Ser315Thr	-
011	2	1	2	2	1	1	2	2	0.12	2	0	1	katG_S315T;	2	0	lineage2	-	katG_p.Ser315Thr	-
012	2	1	2	2	1	1	2	2	0.12	2	0	1	katG_S315T;	2	0	lineage2	-	katG_p.Ser315Thr	-
013	2	1	2	2	1	1	2	2	0.12	2	0	1	katG_S315T;	2	0	lineage2	-	katG_p.Ser315Thr	-
014	2	1	2	2	1	1	0.25	2	0.12	2	0	1	inhA_C-777T;	2	0	lineage2	-	fabG1_c.-15C>T	-
015	2	1	2	2	1	1	0.25	2	0.12	2	0	1	inhA_C-777T;	2	0	lineage2	-	fabG1_c.-15C>T	-
016	2	1	2	2	1	1	0.25	2	0.12	2	0	1	inhA_C-777T;	2	0	lineage2	-	fabG1_c.-15C>T	-
017	1	2	2	2	1	2	0.05	1	8	1	rpoB_S450L;	2	0	2	0	lineage4	rpoB_p.Ser450Leu	-	-
018	1	2	2	2	1	2	0.03	1	16	1	rpoB_S450L;	2	0	2	0	lineage2	rpoB_p.Ser450Leu	-	-
019	1	2	2	2	1	1	0.25	1	16	1	rpoB_S450L;	2	0	2	0	lineage2	rpoB_p.Ser450Leu	katG_p.Asn138Asp	-
020	1	2	2	2	1	2	0.03	1	16	1	rpoB_S450L;	2	0	2	0	lineage2	rpoB_p.Ser450Leu	-	-
021	1	2	2	2	1	2	0.03	1	2	1	rpoB_L452P;	2	0	2	0	lineage2	rpoB_p.Leu452Pro	-	-
022	1	2	2	2	1	1	0.5	1	16	1	rpoB_H445D;	2	0	2	0	lineage2	rpoB_p.His445Asp	katG_p.Val1Ala	-
023	1	2	2	2	1	2	0.03	1	16	1	rpoB_S450L;	2	0	2	0	lineage4	rpoB_p.Ser450Leu	-	-
024	1	2	2	2	0.5	2	0.03	1	16	1	rpoB_H445Y;	2	0	2	0	lineage4	rpoB_p.His445Tyr	-	-
025	1	2	2	2	0.5	2	0.025	1	8	1	rpoB_H445D;	2	0	2	0	lineage2	rpoB_p.His445Asp	-	-
026	1	2	2	2	1	2	0.025	1	8	1	rpoB_H445D;	2	0	2	0	lineage2	rpoB_p.His445Asp	-	-
027	1	2	2	2	0.5	2	0.06	1	16	1	rpoB_S450L;	2	0	2	0	lineage4	rpoB_p.Ser450Leu	-	-
028	1	2	2	2	2	1	1	1	16	1	rpoB_S450L;	2	0	2	0	lineage2	rpoB_p.Ser450Leu	ahpC_c.-52C>T, katG_p.Asp735Ala	-
029	1	2	2	2	1	2	0.03	1	16	1	rpoB_S450L;	2	0	2	0	lineage2	rpoB_p.Ser450Leu	-	-
030	1	1	2	2	1	1	1.6	1	8	1	rpoB_H445Y;	1	katG_S315T;	2	0	lineage2	rpoB_p.His445Tyr	katG_p.Ser315Thr	-
031	1	1	2	2	0.5	1	0.2	1	8	1	rpoB_S450L;	1	inhA_C-777T;	2	0	lineage4	rpoB_p.Ser450Leu	fabG1_c.-15C>T	-
032	1	1	2	2	0.5	1	0.2	1	8	1	rpoB_S450L;	1	inhA_C-777T;	2	0	lineage2	rpoB_p.Ser450Leu	fabG1_c.-15C>T	-
033	1	1	2	2	2	1	2	1	16	1	rpoB_S450L;	1	katG_S315T;	2	0	lineage2	rpoB_p.Ser450Leu	katG_p.Ser315Thr	-
034	1	1	2	2	1	1	1	1	16	1	rpoB_S450L;	1	inhA_C-777T;	2	0	lineage2	rpoB_p.Ser450Leu	fabG1_c.-15C>T	-
035	1	1	2	Inconclusive	4	1	2	1	16	1	rpoB_S450L;	1	katG_S315T;	2	0	lineage2	rpoB_p.Ser450Leu	katG_p.Ser315Thr	embA_c.-16C>G
036	1	1	2	2	2	1	4	1	16	1	rpoB_S450L;	1	katG_S315T;	2	0	lineage2	rpoB_p.Ser450Leu	katG_p.Ser315Thr	-
037	1	1	2	2	1	1	4	1	2	1	rpoB_L452P;	1	katG_S315T;	2	0	lineage2	rpoB_p.Leu452Pro	katG_p.Ser315Thr	-
038	1	1	2	2	1	1	2	1	16	1	rpoB_S450L;	1	katG_S315T;	2	0	lineage2	rpoB_p.Ser450Leu	katG_p.Ser315Thr	-
039	1	1	2	2	2	1	4	2	0.5	1	rpoB_L430P;	1	katG_S315T;	2	0	lineage4	rpoB_p.Leu430Pro	katG_p.Ser315Thr	-
040	1	1	1	1	16	1	4	1	16	1	rpoB_S450L;	1	inhA_C-777T;	1	embB_M306V;	lineage2	rpoB_p.Ser450Leu	katG_p.Tyr155Cys, fabG1_c.-15C>T	embB_p.Met306Val
041	1	1	1	1	8	1	4	1	16	1	rpoB_S450L;	1	katG_S315T;	1	embB_M306V;	lineage2	rpoB_p.Ser450Leu	katG_p.Ser315Thr	embB_p.Met306Val
042	1	1	1	1	8	1	1.6	1	8	1	rpoB_S450L;	1	katG_S315T;	1	embB_M306V;	lineage2	rpoB_p.Ser450Leu	katG_p.Ser315Thr	embB_p.Met306Val
043	1	1	1	1	8	1	3.2	1	8	1	rpoB_S450L;	1	katG_S315T;	1	embB_M306V;	lineage2	rpoB_p.Ser450Leu	katG_p.Ser315Thr	embB_p.Met306Val
044	1	1	1	1	8	1	2	1	16	1	rpoB_S450L;	1	katG_S315T;	1	embB_M306V;	lineage2	rpoB_p.Ser450Leu	katG_p.Ser315Thr	embB_p.Met306Val
045	1	1	1	1	8	1	2	1	16	1	rpoB_S450L;	1	katG_S315T;	1	embB_M306I;	lineage2	rpoB_p.Ser450Leu	katG_p.Ser315Thr	embB_p.Met306Ile
046	1	1	1	1	32	1	2	1	4	1	rpoB_L452P;	1	katG_S315T;	1	embB_M306V;	lineage2	rpoB_p.Leu452Pro	katG_p.Ser315Thr	embB_p.Met306Val
047	1	1	1	1	8	1	4	1	16	1	rpoB_S450L;	1	katG_S315T;	1	embB_M306I;	lineage2	rpoB_p.Ser450Leu	katG_p.Ser315Thr	embB_p.Met306Ile
048	1	1	1	1	16	1	4	1	16	1	rpoB_S450L;	1	katG_S315T;	1	embB_M306I;	lineage2	rpoB_p.Ser450Leu	katG_p.Ser315Thr	embB_p.Met306Ile
049	1	1	1	Inconclusive	4	1	2	1	16	1	rpoB_S450L;	1	katG_S315T;	1	embB_M306I;	lineage2	rpoB_p.Ser450Leu	katG_p.Ser315Thr	embB_p.Met306Ile
050	1	1	1	1	16	1	4	1	16	1	rpoB_S450L;	1	inhA_C-777T;katG_S315T;	1	embB_M306V;	lineage2	rpoB_p.Ser450Leu, rpoC_p.Gly332Arg	fabG1_c.-15C>T, katG_p.Ser315Thr	embB_p.Met306Val
051	1	1	1	1	8	1	4	1	16	1	rpoB_S450L;	1	katG_S315T;	1	embB_M306I;	lineage2	rpoB_p.Ser450Leu	katG_p.Ser315Thr	embB_p.Met306Ile
052	1	1	1	1	32	1	2	1	8	1	rpoB_L452P;	1	katG_S315T;	1	embB_M306V;	lineage2	rpoB_p.Leu452Pro	katG_p.Ser315Thr	embB_p.Met306Val
053	2	2	2	2	2	2	0.06	2	0.25	2	0	2	0	2	0	lineage2	-	-	-
054	2	2	2	2	1	2	0.05	2	0.12	2	0	2	0	2	0	lineage4	-	-	-
055	2	2	2	2	1	2	0.05	2	0.12	2	0	2	0	2	0	lineage4	-	-	-
056	2	2	2	2	1	2	0.025	2	0.12	2	0	2	0	2	0	lineage4	-	-	-
057	2	2	2	2	0.5	2	0.025	2	0.06	2	0	2	0	2	0	lineage2	-	-	-
058	2	2	2	2	1	2	0.025	2	0.12	2	0	2	0	2	0	lineage2	-	-	-
059	2	2	2	2	1	2	0.025	2	0.12	2	0	2	0	2	0	lineage2	-	-	-
060	2	2	2	2	2	2	0.025	2	0.25	2	0	2	0	2	0	lineage2	-	-	-
061	2	1	2	2	2	1	0.4	2	0.25	2	0	1	inhA_C-777T;	2	0	lineage4	-	inhA;inhA_c-777t (fabG1_c-15t)	-
062	2	1	2	2	1	1	0.2	2	0.12	2	0	1	inhA_C-777T;	2	0	lineage4	-	inhA;inhA_c-777t (fabG1_c-15t)	-
063	1	1	2	2	1	1	1.6	1	8	1	rpoB_H445Y;	1	katG_S315T;	2	0	lineage2	rpoB;missense_variant c.1333C>T p.His445Tyr	katG;missense_variant c.944G>C p.Ser315Thr	-
064	2	1	2	2	1	1	3.2	2	0.25	2	0	1	katG_S315T;	2	0	lineage2	-	katG;missense_variant c.944G>C p.Ser315Thr	-
065	2	1	2	2	2	1	3.2	2	0.25	2	0	1	katG_S315T;	2	0	lineage2	-	katG;missense_variant c.944G>C p.Ser315Thr	-
066	2	2	2	2	1	2	0.025	2	0.25	2	0	2	0	2	0	lineage4	-	-	-
067	2	2	2	2	2	2	0.1	2	0.12	2	0	2	0	2	0	lineage2	-	-	-
068	2	1	2	2	2	1	3.2	2	0.25	2	0	1	katG_S315T;	2	0	lineage2	-	katG;missense_variant c.944G>C p.Ser315Thr	-
069	2	1	2	2	2	1	3.2	2	0.12	2	0	1	katG_S315T;	2	0	lineage2	-	katG;missense_variant c.944G>C p.Ser315Thr	-
070	2	1	2	2	2	1	3.2	2	0.5	2	0	1	katG_S315T;	2	0	lineage2	-	katG;missense_variant c.944G>C p.Ser315Thr	-
071	2	1	2	2	2	1	3.2	2	0.12	2	0	1	katG_S315T;	2	0	lineage2	-	katG;missense_variant c.944G>C p.Ser315Thr	-
072	1	1	1	Inconclusive	4	1	1.6	1	8	1	rpoB_S450L;	1	inhA_C-777T;	1	embB_M306I;	lineage2	rpoB;missense_variant c.1349C>T p.Ser450Leu	inhA;inhA_c-777t (fabG1_c-15t)	embB;missense_variant c.918G>C p.Met306Ile
073	2	1	2	2	2	1	3.2	2	0.25	2	0	1	katG_S315T;	2	0	lineage3	-	katG;missense_variant c.944G>C p.Ser315Thr	-
074	2	1	2	2	2	1	0.4	2	0.12	2	0	1	inhA_C-777T;	2	0	lineage4	-	inhA;inhA_c-777t (fabG1_c-15t)	-
075	1	2	2	2	1	1	0.4	1	8	1	rpoB_S450L;	2	0	2	0	lineage2	rpoB;missense_variant c.1349C>T p.Ser450Leu	-	-
076	2	2	2	2	2	2	0.025	2	0.25	2	0	2	0	2	0	lineage4	-	-	-
077	2	1	2	2	1	1	6.4	2	0.25	2	0	1	katG_S315T;	2	0	lineage4	-	katG;missense_variant c.944G>C p.Ser315Thr	-
078	2	1	2	2	1	1	3.2	2	0.25	2	0	1	katG_S315T;	2	0	lineage2	-	katG;missense_variant c.944G>C p.Ser315Thr	-
079	1	2	1	Inconclusive	4	1	1.6	1	8	1	rpoB_S450L;	2	0	1	embB_M306I;	lineage3	rpoB;missense_variant c.1349C>T p.Ser450Leu	-	embB;missense_variant c.918G>T p.Met306Ile
080	2	1	2	2	2	1	1.6	2	0.25	2	0	1	katG_S315T;	2	0	lineage2	-	katG;missense_variant c.944G>C p.Ser315Thr	-
081	2	1	2	2	2	1	3.2	2	0.25	2	0	1	katG_S315T;	2	0	lineage2	-	katG;missense_variant c.944G>C p.Ser315Thr	-
082	1	1	2	Inconclusive	4	1	3.2	1	8	1	rpoB_D435Y;rpoB_L430P;	1	katG_S315T;	2	0	lineage2	rpoB;missense_variant c.1303G>T p.Asp435Tyr	katG;missense_variant c.944G>C p.Ser315Thr	-
083	1	1	2	2	1	1	3.2	1	8	1	rpoB_S450L;	1	katG_S315T;	2	0	lineage2	rpoB;missense_variant c.1349C>T p.Ser450Leu	katG;missense_variant c.944G>C p.Ser315Thr	-
084	2	1	2	2	2	1	3.2	2	0.25	2	0	1	katG_S315T;	2	0	lineage2	-	katG;missense_variant c.944G>C p.Ser315Thr	-
085	1	2	2	2	2	2	0.05	1	8	1	rpoB_S450L;	2	0	2	0	lineage2	rpoB;missense_variant c.1349C>T p.Ser450Leu	-	-
086	2	2	2	2	1	2	0.025	2	0.12	2	0	2	0	2	0	lineage4	-	-	-
087	2	1	2	2	2	1	0.2	2	0.25	2	0	1	inhA_C-777T;	2	0	lineage2	-	inhA;inhA_c-777t (fabG1_c-15t)	-
088	2	2	2	2	2	2	0.05	2	0.5	2	0	2	0	2	0	lineage4	-	-	-
089	1	2	2	2	2	2	0.1	1	8	1	rpoB_S450L;	2	0	2	0	lineage2	rpoB;missense_variant c.1349C>T p.Ser450Leu	-	-
090	2	2	2	2	1	2	0.025	2	0.25	2	0	2	0	2	0	lineage2	-	-	-
091	2	1	2	2	0.5	1	0.2	2	0.5	2	0	1	inhA_C-777T;	2	0	lineage2	-	inhA;inhA_c-777t (fabG1_c-15t)	-
092	2	1	2	2	1	1	1.6	2	0.12	2	0	1	katG_S315T;	2	0	lineage3	-	katG;missense_variant c.944G>C p.Ser315Thr	-
093	1	1	2	2	1	1	3.2	1	8	1	rpoB_S450L;	1	katG_S315T;	2	0	lineage2	rpoB;missense_variant c.1349C>T p.Ser450Leu	katG;missense_variant c.944G>C p.Ser315Thr	-
094	2	1	2	2	2	1	6.4	2	0.25	2	0	1	katG_S315T;	2	0	lineage3	-	katG;missense_variant c.944G>C p.Ser315Thr	-
095	2	1	2	2	2	1	3.2	2	0.12	2	0	1	katG_S315T;	2	0	lineage2	-	katG;missense_variant c.944G>C p.Ser315Thr	-
096	2	1	2	2	2	1	3.2	2	0.25	2	0	1	katG_S315T;	2	0	lineage3	-	katG;missense_variant c.944G>C p.Ser315Thr	-
097	2	1	2	2	0.5	1	3.2	2	0.25	2	0	1	katG_S315T;	2	0	lineage2	-	katG;missense_variant c.944G>C p.Ser315Thr	-
098	2	1	2	2	2	1	3.2	2	0.12	2	0	1	katG_S315T;	2	0	lineage3	-	katG;missense_variant c.944G>C p.Ser315Thr	-
099	2	2	2	2	2	2	0.05	2	1	2	0	2	0	2	0	lineage3	-	-	-
100	1	1	2	2	1	1	6.4	1	8	1	rpoB_S450L;	1	katG_S315T;	2	0	lineage2	rpoB;missense_variant c.1349C>T p.Ser450Leu	katG;missense_variant c.944G>C p.Ser315Thr	-
101	2	1	2	2	1	1	0.4	2	0.12	2	0	1	inhA_C-777T;	2	0	lineage3	-	inhA;inhA_c-777t (fabG1_c-15t)	-
102	2	1	2	Inconclusive	4	1	0.8	2	0.25	2	0	1	inhA_C-777T;	2	0	lineage4	-	inhA;inhA_c-777t (fabG1_c-15t)	-
103	2	1	2	2	2	1	3.2	2	0.12	2	0	1	katG_S315T;	2	0	lineage3	-	katG;missense_variant c.944G>C p.Ser315Thr	-
104	2	1	2	2	1	1	1.6	2	0.12	2	0	1	katG_S315T;	2	0	lineage4	-	katG;missense_variant c.944G>C p.Ser315Thr	-
105	2	1	2	2	2	1	6.4	2	0.25	2	0	1	katG_S315T;	2	0	lineage3	-	katG;missense_variant c.944G>C p.Ser315Thr	-
106	2	1	2	2	1	1	0.4	2	0.25	2	0	1	inhA_C-777T;	2	0	lineage3	-	inhA;inhA_c-777t (fabG1_c-15t)	-
107	1	1	2	2	2	1	3.2	1	2	1	rpoB_L430P;	1	katG_S315T;	2	0	lineage2	-	katG;missense_variant c.944G>C p.Ser315Thr	-
108	2	2	2	2	1	2	0.025	2	0.25	2	0	2	0	2	0	lineage2	-	-	-
109	2	2	2	2	1	2	0.025	2	0.12	2	0	2	0	2	0	lineage2	-	-	-
110	1	2	2	2	1	2	0.025	1	8	1	rpoB_S450L;	2	0	2	0	lineage3	rpoB;missense_variant c.1349C>T p.Ser450Leu	-	-
111	2	1	2	2	1	1	1.6	2	0.25	2	0	1	katG_S315T;	2	0	lineage3	-	katG;missense_variant c.944G>C p.Ser315Thr	-
112	1	2	1	2	2	1	0.8	1	8	1	rpoB_S450L;	2	0	1	embB_M306V;	lineage2	rpoB;missense_variant c.1349C>T p.Ser450Leu	ahpC;ahpC_c-81t	embB;missense_variant c.916A>G p.Met306Val
113	1	2	2	2	2	2	0.1	1	8	1	rpoB_S450L;	2	0	2	0	lineage4	rpoB;missense_variant c.1349C>T p.Ser450Leu	-	-
114	2	1	2	2	1	1	0.2	2	0.12	2	0	1	inhA_C-777T;	2	0	lineage2	-	inhA;inhA_c-777t (fabG1_c-15t)	-
115	1	1	2	2	1	1	1.6	1	8	1	rpoB_S450L;	1	katG_S315T;	2	0	lineage2	rpoB;missense_variant c.1349C>T p.Ser450Leu	katG;missense_variant c.944G>C p.Ser315Thr	-
116	2	1	2	2	1	1	12.8	2	0.25	2	0	1	inhA_C-777T;	2	0	lineage2	-	inhA;inhA_c-777t (fabG1_c-15t)	-
117	1	2	2	2	1	1	3.2	1	8	1	rpoB_S450L;	2	0	2	0	lineage3	rpoB;missense_variant c.1349C>T p.Ser450Leu	-	-
118	2	1	2	2	1	1	3.2	2	0.12	2	0	1	katG_S315T;	2	0	lineage4	-	katG;missense_variant c.944G>C p.Ser315Thr	-
119	1	1	1	1	8	1	3.2	1	8	1	rpoB_S450L;	1	katG_S315T;	1	embB_M306V;	lineage2	rpoB;missense_variant c.1349C>T p.Ser450Leu	katG;missense_variant c.944G>C p.Ser315Thr	embB;missense_variant c.916A>G p.Met306Val
120	2	1	2	2	2	1	0.2	2	0.12	2	0	1	inhA_C-777T;	2	0	lineage2	-	inhA;inhA_c-777t (fabG1_c-15t)	-
121	2	1	2	2	2	1	3.2	2	0.12	2	0	1	katG_S315T;	2	0	lineage3	-	katG;missense_variant c.944G>C p.Ser315Thr	-
122	2	2	1	Inconclusive	4	1	12.8	2	0.25	2	0	2	0	1	embB_M306I;	lineage3	-	-	embB;missense_variant c.918G>C p.Met306Ile
123	2	1	2	2	1	1	3.2	2	0.12	2	0	1	katG_S315T;	2	0	lineage3	-	katG;missense_variant c.944G>C p.Ser315Thr	-
124	2	1	2	2	2	1	3.2	2	0.12	2	0	1	katG_S315T;	2	0	lineage4	-	katG;missense_variant c.944G>C p.Ser315Thr	-
125	2	2	2	2	0.5	2	0.05	2	0.06	2	0	2	0	2	0	lineage2	-	-	-
126	1	2	2	2	1	1	1.6	1	8	1	rpoB_S450L;	2	0	2	0	lineage3	rpoB;missense_variant c.1349C>T p.Ser450Leu	-	-
127	2	1	2	2	2	1	1.6	2	0.25	2	0	1	katG_S315T;	2	0	lineage2	-	katG;missense_variant c.944G>C p.Ser315Thr	-
128	2	2	2	2	2	2	0.05	2	0.25	2	0	2	0	2	0	lineage2	-	-	-
129	2	1	2	2	2	1	0.2	2	0.5	2	0	1	inhA_C-777T;	2	0	lineage4	-	inhA;inhA_c-777t (fabG1_c-15t)	-
130	2	2	2	2	2	2	0.05	2	0.25	2	0	2	0	2	0	lineage3	-	-	-
131	1	1	1	1	8	1	2	1	4	1	rpoB_L452P;	1	katG_S315T;	1	embB_M306V;	lineage2	rpoB_p.Leu452Pro	katG_p.Ser315Thr	embB_p.Met306Val
132	2	1	2	2	2	1	2	2	0.5	2	0	1	katG_S315T;	2	0	lineage4	-	katG_p.Ser315Thr	-
133	2	2	2	2	2	2	0.03	2	0.25	2	0	2	0	2	0	lineage2	-	-	-
134	2	1	2	2	2	1	4	2	0.25	2	0	1	katG_S315T;	2	0	lineage2	-	katG_p.Ser315Thr	-
135	1	1	2	2	2	1	0.25	1	16	1	rpoB_L443S;rpoB_S450L;	1	inhA_C-777T;	2	0	lineage2	rpoB_p.Ser450Leu, rpoB_p.Leu443Ser	fabG1_c.-15C>T	-
136	2	2	2	2	1	2	0.03	2	0.25	2	0	2	0	2	0	lineage2	-	-	-
137	2	2	2	2	1	2	0.03	2	0.25	2	0	2	0	2	0	lineage2	-	-	-
138	2	2	2	2	2	2	0.03	2	0.25	2	0	2	0	2	0	lineage2	-	-	-
139	2	2	2	2	2	2	0.06	2	0.25	2	0	2	0	2	0	lineage4	-	-	-
140	2	2	2	Inconclusive	4	2	0.03	2	0.25	2	0	2	0	2	0	lineage2	-	-	-
141	2	2	2	2	2	2	0.03	2	0.25	2	0	2	0	2	0	lineage4	-	-	-
142	2	2	2	2	0.5	2	0.06	2	0.25	2	0	2	0	2	0	lineage2	-	-	-
143	2	2	2	2	1	2	0.06	2	0.25	2	0	2	0	2	0	lineage4	-	-	-
144	2	1	2	2	1	1	4	2	0.25	2	0	1	katG_S315T;	2	0	lineage2	-	katG_p.Ser315Thr	-
145	2	2	2	2	1	2	0.03	2	0.5	2	0	2	0	2	0	lineage2	-	-	-
146	2	2	2	2	2	2	0.03	2	0.5	2	0	2	0	2	0	lineage2	-	-	-
147	2	2	2	2	1	2	0.03	2	0.5	2	0	2	0	2	0	lineage4	-	-	-
148	2	2	2	2	1	2	0.03	2	0.5	2	0	2	0	2	0	lineage2	-	-	-
149	2	2	2	2	1	2	0.06	2	1	2	0	2	0	2	0	lineage2	-	-	-
150	2	1	2	2	2	1	2	2	0.25	2	0	1	inhA_C-777T;	2	0	lineage2	-	fabG1_c.-15C>T	-
151	2	2	2	2	2	2	0.03	2	0.5	2	0	2	0	2	0	lineage2	-	-	-
152	2	2	2	2	2	2	0.06	2	0.25	2	0	2	0	2	0	lineage4	-	-	-
153	2	2	2	2	2	2	0.06	2	0.25	2	0	2	0	2	0	lineage4	-	-	-
154	2	2	2	2	1	2	0.06	2	0.12	2	0	2	0	2	0	lineage2	-	-	-
155	2	2	2	2	1	2	0.03	2	0.25	2	0	2	0	2	0	lineage2	-	-	-
156	1	1	2	Inconclusive	4	1	4	2	0.5	1	rpoB_L430P;	1	katG_S315T;	2	0	lineage4	rpoB_p.Leu430Pro	katG_p.Ser315Thr	-
157	2	1	2	2	2	1	0.25	2	0.5	2	0	1	inhA_C-777T;	2	0	lineage2	-	fabG1_c.-15C>T	-
158	2	2	2	2	2	2	0.03	2	0.5	2	0	2	0	2	0	lineage2	-	-	-
159	2	1	2	2	2	1	4	2	0.5	2	0	1	katG_S315T;	2	0	lineage2	-	katG_p.Ser315Thr	-
160	2	1	2	2	2	1	0.25	2	0.25	2	0	1	inhA_C-777T;	2	0	lineage4	-	fabG1_c.-15C>T	-
161	1	1	1	1	16	1	4	1	16	1	rpoB_S450L;	1	katG_S315T;	1	embB_M306V;	lineage4	rpoB_p.Ser450Leu	katG_p.Ser315Thr	embB_p.Met306Val
162	1	1	1	1	16	1	4	1	16	1	rpoB_S450L;	1	katG_S315T;	1	embB_M306V;	lineage4	rpoB_p.Ser450Leu	katG_p.Ser315Thr	embB_p.Met306Val
163	2	2	2	2	0.5	2	0.03	2	0.25	2	0	2	0	2	0	lineage2	-	-	-
164	2	1	2	2	2	1	0.25	2	0.25	2	0	1	inhA_C-777T;	2	0	lineage2	-	fabG1_c.-15C>T	-
165	1	2	2	2	2	2	0.03	1	16	1	rpoB_S450L;	2	0	2	0	lineage2	rpoB_p.Ser450Leu	-	-
166	2	2	2	Inconclusive	4	2	0.03	2	0.12	2	0	2	0	2	0	lineage4	-	-	-
167	2	1	1	Inconclusive	4	1	4	2	0.5	2	0	1	katG_S315T;	1	embB_M306I;	lineage2	-	katG_p.Ser315Thr	embB_p.Met306Ile
168	2	2	2	2	2	2	0.12	2	0.5	2	0	2	0	2	0	lineage2	-	-	-
169	1	1	1	Inconclusive	4	1	4	1	16	1	rpoB_S450L;	1	katG_S315T;	1	embB_M306I;	lineage4	rpoB_p.Ser450Leu	katG_p.Ser315Thr	embB_p.Met306Ile
170	1	2	2	2	2	2	0.06	1	16	1	rpoB_S450L;	2	0	2	0	lineage2	rpoB_p.Ser450Leu	-	-
171	2	1	2	2	2	1	4	2	0.25	2	0	1	katG_S315T;	2	0	lineage4	-	katG_p.Ser315Thr	-
172	2	1	2	2	1	1	4	2	0.5	2	0	1	katG_S315T;	2	0	lineage2	-	katG_p.Ser315Thr	-
173	1	1	1	1	8	1	1	1	16	1	rpoB_H445Y;	1	katG_S315T;	1	embB_M306V;	lineage2	rpoB_p.His445Tyr	katG_p.Ser315Thr	embB_p.Met306Val
174	1	1	2	1	16	1	4	1	16	1	rpoB_S450L;	1	katG_S315T;	2	0	lineage2	rpoB_p.Ser450Leu	katG_p.Ser315Thr	-
175	2	1	2	2	2	1	2	2	0.12	2	0	1	katG_S315T;	2	0	lineage2	-	katG_p.Ser315Thr	-
176	1	1	1	1	16	1	4	1	16	1	rpoB_S450L;	1	katG_S315T;	1	embB_M306V;	lineage2	rpoB_p.Ser450Leu	katG_p.Ser315Thr	embB_p.Met306Val
177	2	1	2	2	2	1	4	2	0.5	2	0	1	katG_S315T;	2	0	lineage4	-	katG_p.Ser315Thr	-
178	1	2	2	2	2	2	0.06	1	16	1	rpoB_S450L;	2	0	2	0	lineage4	rpoB_p.Ser450Leu	-	-
179	2	1	2	2	2	1	4	2	0.5	2	0	1	katG_S315T;	2	0	lineage4	-	katG_p.Ser315Thr	-
180	1	1	1	1	8	1	2	1	16	1	rpoB_S450L;	1	katG_S315T;	1	embB_M306V;	lineage4	rpoB_p.Ser450Leu	katG_p.Ser315Thr	embB_p.Met306Val
181	2	2	2	2	2	2	0.06	2	0.25	2	0	2	0	2	0	lineage2	-	-	-
182	2	2	2	2	2	2	0.03	2	0.12	2	0	2	0	2	0	lineage2	-	-	-
183	2	1	2	2	2	1	2	2	0.25	2	0	1	katG_S315T;	2	0	lineage2	-	katG_p.Ser315Thr	-
184	2	2	2	2	1	2	0.03	2	0.12	2	0	2	0	2	0	lineage4	-	-	-
185	2	2	2	2	1	2	0.03	2	0.12	2	0	2	0	2	0	lineage2	-	-	-
186	2	2	2	2	1	2	0.06	2	0.12	2	0	2	0	2	0	lineage4	-	katG_p.Ser315Gly	-
187	2	2	2	2	1	2	0.03	2	0.12	2	0	2	0	2	0	lineage4	-	-	-
188	2	2	2	2	1	2	0.03	2	0.12	2	0	2	0	2	0	lineage2	-	-	-
189	2	2	2	2	1	2	0.03	2	0.25	2	0	2	0	2	0	lineage2	-	-	-
190	2	2	2	2	1	2	0.05	2	0.06	2	0	2	0	2	0	lineage4	-	-	-
191	2	2	2	2	1	2	0.025	2	0.06	2	0	2	0	2	0	lineage4	-	-	-
192	2	2	2	2	1	2	0.025	2	0.12	2	0	2	0	2	0	lineage4	-	-	-
193	2	2	2	2	1	2	0.025	2	0.12	2	0	2	0	2	0	lineage4	-	-	-
194	2	2	2	2	0.5	2	0.05	2	0.06	2	0	2	0	2	0	lineage4	-	-	-
195	2	2	2	2	1	2	0.025	2	0.12	2	0	2	0	2	0	lineage4	-	-	-
196	2	2	2	2	1	2	0.1	2	0.25	2	0	2	0	2	0	lineage4	-	katG_c.-7G>A	-
197	2	2	2	2	1	2	0.025	2	0.12	2	0	2	0	2	0	lineage2	-	-	-
198	2	2	2	2	1	2	0.05	2	0.12	2	0	2	0	2	0	lineage2	-	-	-
199	2	1	2	2	1	1	12.8	2	0.12	2	0	1	inhA_C-777T;katG_S315T;	2	0	lineage4	-	katG_p.Tyr155Cys, fabG1_c.-15C>T, katG_p.Ser315Thr	-
200	2	2	2	2	1	2	0.03	2	0.12	2	0	2	0	2	0	lineage2	-	-	-
201	1	1	2	2	1	1	1	1	2	1	rpoB_L452P;	1	inhA_C-777T;	2	0	lineage2	rpoB_p.Leu452Pro	katG_p.Tyr155Cys, fabG1_c.-15C>T	-
202	2	2	2	2	1	2	0.025	2	0.12	2	0	2	0	2	0	lineage2	-	-	-
203	2	2	2	2	2	2	0.025	2	0.12	2	0	2	0	2	0	lineage2	-	-	-
204	2	2	2	2	1	2	0.06	2	0.25	2	0	2	0	2	0	lineage2	-	-	-
205	2	2	2	2	1	2	0.03	2	0.12	2	0	2	0	2	0	lineage2	-	-	-
206	2	2	2	2	1	2	0.03	2	0.12	2	0	2	0	2	0	lineage2	-	-	-
207	2	2	2	2	1	2	0.03	2	0.12	2	0	2	0	2	0	lineage2	-	-	-
208	2	2	2	2	1	2	0.06	2	0.12	2	0	2	0	2	0	lineage4	-	-	-
209	2	2	2	2	2	2	0.03	2	0.12	2	0	2	0	2	0	lineage2	-	-	-
210	2	2	2	2	1	2	0.03	2	0.12	2	0	2	0	2	0	lineage4	-	-	-
211	2	2	2	2	1	2	0.03	2	0.12	2	0	2	0	2	0	lineage2	-	-	-
212	2	2	2	2	1	2	0.03	2	0.12	2	0	2	0	2	0	lineage2	-	-	-
213	2	1	2	2	1	1	1	2	0.12	2	0	1	inhA_C-777T;	2	0	lineage2	-	fabG1_c.-15C>T, katG_p.Tyr155Cys	-
214	2	2	2	2	1	2	0.06	2	0.12	2	0	2	0	2	0	lineage2	-	-	-
215	2	2	2	2	2	2	0.06	2	0.12	2	0	2	0	2	0	lineage2	-	katG_p.Ala162Thr	-
216	2	2	2	2	2	2	0.06	2	0.12	2	0	2	0	2	0	lineage2	-	-	-
217	2	2	2	2	0.5	2	0.03	2	0.12	2	0	2	0	2	0	lineage2	-	-	-
218	2	2	2	2	2	2	0.03	2	0.25	2	0	2	0	2	0	lineage2	-	-	embB_p.Arg274Pro
219	2	2	2	2	1	2	0.06	2	0.12	2	0	2	0	2	0	lineage2	-	-	-
220	2	2	2	2	1	2	0.03	2	0.12	2	0	2	0	2	0	lineage2	-	-	-
221	2	2	2	2	1	2	0.06	2	0.25	2	0	2	0	2	0	lineage2	-	-	-
222	2	2	2	2	2	2	0.03	2	0.25	2	0	2	0	2	0	lineage2	-	-	-
223	2	2	2	2	1	2	0.03	2	0.12	2	0	2	0	2	0	lineage2	-	-	-
224	2	2	2	2	1	2	0.03	2	0.25	2	0	2	0	2	0	lineage2	-	-	-
225	2	2	2	2	1	2	0.03	2	0.12	2	0	2	0	2	0	lineage4	-	-	-
226	2	2	2	2	0.5	2	0.03	2	0.12	2	0	2	0	2	0	lineage4	-	-	-
227	2	2	2	2	1	2	0.03	2	0.25	2	0	2	0	2	0	lineage2	-	-	-
228	2	2	2	2	2	2	0.06	2	0.5	2	0	2	0	2	0	lineage2	-	-	-
229	2	2	2	2	1	2	0.06	2	0.12	2	0	2	0	2	0	lineage2	-	-	-
230	2	2	2	2	1	2	0.03	2	0.12	2	0	2	0	2	0	lineage2	-	-	-
231	2	2	2	2	1	2	0.03	2	0.12	2	0	2	0	2	0	lineage4	-	-	-
232	2	2	2	2	1	2	0.03	2	0.12	2	0	2	0	2	0	lineage2	-	-	-
233	2	2	2	2	1	2	0.03	2	0.12	2	0	2	0	2	0	lineage2	-	-	-
234	2	2	2	2	1	2	0.03	2	0.12	2	0	2	0	2	0	lineage2	-	-	-
235	2	2	2	2	1	2	0.03	2	0.12	2	0	2	0	2	0	lineage2	-	-	-
236	2	2	2	2	1	2	0.06	2	0.25	2	0	2	0	2	0	lineage2	-	-	-
237	2	2	2	2	1	2	0.06	2	0.12	2	0	2	0	2	0	lineage2	-	-	-
238	2	2	2	2	1	2	0.06	2	0.12	2	0	2	0	2	0	lineage4	-	-	-
239	2	2	2	2	1	2	0.03	2	0.12	2	0	2	0	2	0	lineage2	-	-	-
240	2	2	2	2	2	2	0.06	2	0.25	2	0	2	0	2	0	lineage4	-	-	-
241	2	2	2	2	1	2	0.03	2	0.12	2	0	2	0	2	0	lineage2	-	-	-
242	2	2	2	2	1	2	0.03	2	0.12	2	0	2	0	2	0	lineage4	-	-	-
243	2	2	2	2	1	2	0.06	2	0.12	2	0	2	0	2	0	lineage4	-	-	-
244	2	2	2	2	1	2	0.03	2	0.12	2	0	2	0	2	0	lineage4	-	-	-
245	2	2	2	2	1	2	0.06	2	0.12	2	0	2	0	2	0	lineage4	-	-	-
246	2	2	2	2	1	2	0.06	2	0.25	2	0	2	0	2	0	lineage2	-	-	-
247	2	2	2	2	1	2	0.06	2	0.12	2	0	2	0	2	0	lineage2	-	-	-
248	2	2	2	2	1	2	0.03	2	0.12	2	0	2	0	2	0	lineage2	-	-	-
249	2	2	2	2	1	2	0.03	2	0.25	2	0	2	0	2	0	lineage2	-	-	-
250	2	2	2	2	0.5	2	0.06	2	0.12	2	0	2	0	2	0	lineage4	-	-	-
251	2	2	2	2	1	2	0.03	2	0.12	2	0	2	0	2	0	lineage4	-	-	-
252	2	2	2	2	2	2	0.03	2	0.12	2	0	2	0	2	0	lineage4	-	-	-
253	2	2	2	2	1	2	0.03	2	0.12	2	0	2	0	2	0	lineage2	-	-	-
254	2	2	2	2	1	2	0.03	2	0.12	2	0	2	0	2	0	lineage4	-	-	-
255	2	2	2	2	1	2	0.06	2	0.25	2	0	2	0	2	0	lineage2	-	-	-
256	2	2	2	2	1	2	0.03	2	0.25	2	0	2	0	2	0	lineage2	-	-	-
257	2	2	2	2	2	2	0.03	2	0.12	2	0	2	0	2	0	lineage2	-	-	-
258	2	2	2	2	1	2	0.03	2	0.12	2	0	2	0	2	0	lineage2	-	-	-
259	2	2	2	2	1	2	0.06	2	0.12	2	0	2	0	2	0	lineage2	-	-	-
260	2	2	2	2	1	2	0.03	2	0.25	2	0	2	0	2	0	lineage4	-	-	-
261	2	2	2	2	2	2	0.06	2	0.12	2	0	2	0	2	0	lineage4	-	-	-
262	2	2	2	2	1	2	0.06	2	0.12	2	0	2	0	2	0	lineage2	-	-	-
263	2	2	2	2	1	2	0.03	2	0.25	2	0	2	0	2	0	lineage2	-	-	-
264	2	2	2	2	1	2	0.06	2	0.25	2	0	2	0	2	0	lineage2	-	-	-
265	2	2	2	2	2	2	0.06	2	0.5	2	0	2	0	2	0	lineage2	-	-	-
266	2	2	2	2	1	2	0.06	2	0.25	2	0	2	0	2	0	lineage4	-	-	-
267	2	2	2	2	1	2	0.03	2	0.12	2	0	2	0	2	0	lineage2	-	-	-
268	2	2	2	2	1	2	0.03	2	0.12	2	0	2	0	2	0	lineage2	-	-	-
269	2	2	2	2	1	2	0.03	2	0.12	2	0	2	0	2	0	lineage2	-	-	-
270	2	2	2	2	1	2	0.03	2	0.12	2	0	2	0	2	0	lineage2	-	-	-
271	2	2	2	2	1	2	0.03	2	0.12	2	0	2	0	2	0	lineage2	-	-	-
272	2	2	2	2	2	2	0.03	2	0.25	2	0	2	0	2	0	lineage4	-	-	-
273	2	2	2	2	1	2	0.06	2	0.12	2	0	2	0	2	0	lineage4	-	-	-
274	2	2	2	2	1	2	0.03	2	0.25	2	0	2	0	2	0	lineage2	-	-	-
275	2	2	2	2	1	2	0.03	2	0.12	2	0	2	0	2	0	lineage2	-	-	-
276	2	2	2	2	1	2	0.03	2	0.12	2	0	2	0	2	0	lineage4	-	-	-
277	2	2	2	2	1	2	0.03	2	0.12	2	0	2	0	2	0	lineage2	-	-	-
278	2	2	2	2	0.5	2	0.03	2	0.12	2	0	2	0	2	0	lineage4	-	-	-
279	2	2	2	2	1	2	0.03	2	0.25	2	0	2	0	2	0	lineage2	-	-	-
280	2	2	2	2	2	2	0.03	2	0.12	2	0	2	0	2	0	lineage4	-	-	-
281	2	2	2	2	1	2	0.03	2	0.12	2	0	2	0	2	0	lineage4	-	-	-
282	2	2	2	2	1	2	0.03	2	0.12	2	0	2	0	2	0	lineage2	-	-	-
283	2	2	2	2	1	2	0.03	2	0.12	2	0	2	0	2	0	lineage2	-	-	-
284	2	2	2	2	1	2	0.03	2	0.12	2	0	2	0	2	0	lineage2	-	-	-
285	2	2	2	2	1	2	0.03	2	0.12	2	0	2	0	2	0	lineage2	-	-	-
286	2	2	2	2	2	2	0.03	2	0.25	2	0	2	0	2	0	lineage2	-	-	-
287	2	2	2	2	2	2	0.03	2	0.25	2	0	2	0	2	0	lineage2	-	-	-
288	2	2	2	2	0.5	2	0.03	2	0.12	2	0	2	0	2	0	lineage4	-	-	-
289	2	2	2	2	1	2	0.03	2	0.12	2	0	2	0	2	0	lineage2	-	-	-
290	2	2	2	2	1	2	0.03	2	0.12	2	0	2	0	2	0	lineage4	-	-	-
291	2	2	2	2	1	2	0.03	2	0.12	2	0	2	0	2	0	lineage4	-	-	-
292	2	2	2	2	1	2	0.03	2	0.12	2	0	2	0	2	0	lineage2	-	-	-
293	2	2	2	2	0.5	2	0.03	2	0.12	2	0	2	0	2	0	lineage2	-	-	-
294	2	2	2	2	2	2	0.03	2	0.12	2	0	2	0	2	0	lineage2	-	-	-
295	2	2	2	2	1	2	0.03	2	0.12	2	0	2	0	2	0	lineage4	-	-	-
296	2	2	2	2	1	2	0.06	2	0.12	2	0	2	0	2	0	lineage2	-	-	-
297	2	2	2	2	1	2	0.03	2	0.25	2	0	2	0	2	0	lineage2	-	-	-
298	2	2	2	2	2	2	0.06	2	0.25	2	0	2	0	2	0	lineage2	-	-	-
299	2	2	2	2	1	2	0.03	2	0.25	2	0	2	0	2	0	lineage2	-	-	-
300	2	2	2	2	2	2	0.06	2	0.12	2	0	2	0	2	0	lineage2	-	-	-
301	2	2	2	2	1	2	0.03	2	0.12	2	0	2	0	2	0	lineage2	-	-	-
302	2	2	2	2	2	2	0.03	2	0.25	2	0	2	0	2	0	lineage4	-	-	-
303	2	2	2	2	1	2	0.03	2	0.12	2	0	2	0	2	0	lineage2	-	-	-
304	2	2	2	2	1	2	0.03	2	0.12	2	0	2	0	2	0	lineage2	-	-	-
305	2	2	2	2	1	2	0.03	2	0.12	2	0	2	0	2	0	lineage2	-	-	-
306	2	2	2	2	1	2	0.03	2	0.12	2	0	2	0	2	0	lineage2	-	-	-
307	2	2	2	2	1	2	0.03	2	0.12	2	0	2	0	2	0	lineage4	-	-	-
308	2	2	2	2	1	2	0.03	2	0.12	2	0	2	0	2	0	lineage2	-	-	-
309	2	2	2	2	1	2	0.03	2	0.12	2	0	2	0	2	0	lineage4	-	-	-
310	2	2	2	2	1	2	0.03	2	0.12	2	0	2	0	2	0	lineage2	-	-	-
311	2	2	2	2	2	2	0.03	2	0.12	2	0	2	0	2	0	lineage2	-	-	-
312	2	2	2	2	1	2	0.03	2	0.12	2	0	2	0	2	0	lineage2	-	-	-
313	2	2	2	2	1	2	0.03	2	0.12	2	0	2	0	2	0	lineage2	-	-	-
314	2	2	2	2	1	2	0.03	2	0.12	2	0	2	0	2	0	lineage2	-	-	-
315	2	2	2	2	1	2	0.03	2	0.12	2	0	2	0	2	0	lineage2	-	-	-
316	2	2	2	2	0.5	2	0.03	2	0.12	2	0	2	0	2	0	lineage2	-	-	-
317	2	2	2	2	0.5	2	0.03	2	0.12	2	0	2	0	2	0	lineage2	-	-	-
318	2	2	2	2	0.5	2	0.03	2	0.12	2	0	2	0	2	0	lineage2	-	-	-
319	2	2	2	2	1	2	0.03	2	0.12	2	0	2	0	2	0	lineage4	-	-	-
320	2	2	2	2	2	2	0.06	2	0.12	2	0	2	0	2	0	lineage4	-	-	-
321	2	2	2	2	2	2	0.06	2	0.12	2	0	2	0	2	0	lineage2	-	-	-
322	2	2	2	2	1	2	0.03	2	0.12	2	0	2	0	2	0	lineage2	-	-	-
323	2	2	2	2	1	2	0.06	2	0.25	2	0	2	0	2	0	lineage2	-	-	-
324	2	2	2	2	1	2	0.03	2	0.12	2	0	2	0	2	0	lineage2	-	-	-
325	2	2	2	2	2	2	0.06	2	0.12	2	0	2	0	2	0	lineage4	-	-	-
326	2	2	2	2	1	2	0.03	2	0.25	2	0	2	0	2	0	lineage2	-	-	-
327	2	2	2	2	1	2	0.06	2	0.12	2	0	2	0	2	0	lineage4	-	-	-
328	2	2	2	2	1	2	0.03	2	0.25	2	0	2	0	2	0	lineage4	-	-	-
329	2	2	2	2	1	2	0.06	2	0.25	2	0	2	0	2	0	lineage4	-	-	-
330	2	2	2	2	0.5	2	0.06	2	0.12	2	0	2	0	2	0	lineage4	-	-	-
331	2	2	2	2	1	2	0.03	2	0.5	2	0	2	0	2	0	lineage2	-	-	-
332	2	2	2	2	2	2	0.03	2	0.25	2	0	2	0	2	0	lineage4	-	-	-
333	2	2	2	2	1	2	0.03	2	0.12	2	0	2	0	2	0	lineage2	-	-	-
334	2	2	2	2	0.5	2	0.03	2	0.12	2	0	2	0	2	0	lineage2	-	-	-
335	2	2	2	2	1	2	0.03	2	0.12	2	0	2	0	2	0	lineage2	-	-	-
336	2	2	2	2	0.5	2	0.03	2	0.12	2	0	2	0	2	0	lineage2	-	-	-
337	2	2	2	2	2	2	0.03	2	0.12	2	0	2	0	2	0	lineage2	-	-	-
338	2	2	2	2	1	2	0.06	2	0.12	2	0	2	0	2	0	lineage4	-	-	-
339	2	2	2	2	1	2	0.03	2	0.12	2	0	2	0	2	0	lineage2	-	-	-
340	1	2	1	Inconclusive	4	1	4	1	16	1	rpoB_S450L;	2	#REF!	1	embB_M306I;	lineage2	rpoB_p.Ser450Leu	ahpC_c.-48G>A	embB_p.Met306Ile
341	2	1	1	1	8	1	4	1	16	1	rpoB_Q432E;rpoB_Q432L;	1	#REF!	1	embB_M306V;	lineage4	rpoB_p.Glu761Asp	katG_p.Ser315Thr	embB_p.Met306Val
342	2	1	1	1	8	1	2	1	8	1	rpoB_H445L;	1	#REF!	1	embB_M306V;	lineage2	rpoB_p.His445Leu	katG_p.Ser315Thr	embB_p.Met306Val
343	2	1	2	2	1	1	2	1	2	1	rpoB_H445L;	1	#REF!	2	0	lineage2	rpoB_p.His445Leu	katG_p.Ser315Thr	-
344	2	1	1	1	8	1	4	1	16	1	rpoB_H445R;	1	#REF!	1	embB_M306V;	lineage2	rpoB_p.His445Arg	katG_p.Ser315Thr	embB_p.Met306Val
345	2	2	2	2	1	1	1.6	2	0.12	2	0	1	#REF!	2	0	lineage4	-	katG_p.Ser315Asn	-
346	2	2	2	2	1	1	6.4	2	0.12	2	0	1	#REF!	2	0	lineage3	-	katG;missense_variant c.944G>A p.Ser315Asn	-
347	1	2	1	1	32	1	4	1	16	1	rpoB_H445D;	1	#REF!	1	embB_M306I;	lineage2	rpoB_p.His445Asp	ahpC_c.-52C>T, katG_c.2049_2050insGC	embB_p.Met306Ile, embB_p.Asp1024Asn
348	1	2	2	2	1	1	2	1	16	1	rpoB_Q432P;	1	#REF!	2	0	lineage4	rpoB_p.Gln432Pro	katG_p.Ser315Asn	-
349	1	2	2	1	8	1	0.4	1	4	1	rpoB_S450L;	2	#REF!	1	embA_C-12T;embB_Y319C;	lineage2	rpoB_p.Ser450Leu	katG_p.Asp94Gly	embB_p.Tyr319Cys, embA_c.-12C>T
350	1	1	2	1	8	1	2	1	16	1	rpoB_S450L;	1	#REF!	1	embB_Y319S;	lineage2	rpoB_p.Ser450Leu	katG_p.Ser315Thr	embB_p.Tyr319Ser
351	1	1	2	1	8	1	3.2	1	8	1	rpoB_S450L;	1	#REF!	1	embB_G406A;	lineage2	rpoB;missense_variant c.1349C>T p.Ser450Leu	katG;missense_variant c.944G>C p.Ser315Thr	embB;missense_variant c.1217G>C p.Gly406Ala
352	1	1	2	Inconclusive	4	1	4	1	16	1	rpoB_S450L;	1	#REF!	1	embB_G406D;	lineage4	rpoB_p.Ser450Leu	katG_p.Ser315Thr	embB_p.Gly406Asp
353	1	1	2	1	8	1	2	1	16	1	rpoB_S450L;	1	#REF!	1	embB_G406S;	lineage2	rpoB_p.Ser450Leu	katG_p.Ser315Thr	embB_p.Gly406Ser
